# Supplementary material for: Analyzing Grid-Based Direct Quantum Molecular Dynamics Using Non-Linear Dimensionality Reduction
Source: Molecules. 2021 Dec 7;26(24):7418. doi: 10.3390/molecules26247418 (PMC8708769; doi:10.3390/molecules26247418)
Supplement: Supplementary file 1 [file molecules-26-07418-s001.zip]

Archive with 1 entries (1 files):
- molecules-1465280-supplementary.pdf
